# Supplementary material for: Polymeric Micelles for the Enhanced Deposition of Hydrophobic Drugs into Ocular Tissues, without Plasma Exposure
Source: Pharmaceutics. 2021 May 18;13(5):744. doi: 10.3390/pharmaceutics13050744 (PMC8157576; doi:10.3390/pharmaceutics13050744)
Supplement: Supplementary file 1 [file pharmaceutics-13-00744-s001.zip]

Archive with 1 entries (1 files):
- pharmaceutics-1200675-supplementary.pdf
